# Supplementary material for: A retrospective analysis of 38,652 amniotic fluid karyotype
Source: Front Genet. 2025 Aug 15;16:1655290. doi: 10.3389/fgene.2025.1655290 (PMC12394152; doi:10.3389/fgene.2025.1655290)
Supplement: Supplementary file 1 [file Table1.xlsx]

## Sheet: S1 indication VS year  
				Supplementary table 1 Distribution Table of Different Indications by Year
year	Advanced maternal age	High-risk serum screening result	Increased nuchal translucency	Abnormal non-invasive prenatal testing results	Structural abnormalities on ultrasound	Chromosomal abnormality in one parent	History of pregnancy or childbirth with chromosomal abnormalities	Intellectual disability in one parent	Monogenic disease	Cord blood	Adverse pregnancy and birth history	Others	total
2010	1323(56.15%)	929(39.43%)	8(0.34%)	0(0%)	33(1.4%)	15(0.64%)	36(1.53%)	2(0.08%)	0(0%)	0(0%)	6(0.25%)	4(0.17%)	2356
2011	402(58.94%)	241(35.34%)	1(0.15%)	9(1.32%)	9(1.32%)	6(0.88%)	9(1.32%)	0(0%)	1(0.15%)	0(0%)	4(0.59%)	0(0%)	682
2012	1288(62.8%)	648(31.59%)	18(0.88%)	30(1.46%)	22(1.07%)	19(0.93%)	17(0.83%)	0(0%)	0(0%)	0(0%)	9(0.44%)	0(0%)	2051
2013	1213(56.26%)	744(34.51%)	36(1.67%)	67(3.11%)	24(1.11%)	22(1.02%)	33(1.53%)	0(0%)	1(0.05%)	0(0%)	15(0.7%)	1(0.05%)	2156
2014	1694(66.75%)	677(26.67%)	36(1.42%)	50(1.97%)	41(1.62%)	4(0.16%)	35(1.38%)	1(0.04%)	0(0%)	0(0%)	0(0%)	0(0%)	2538
2015	1540(60.04%)	789(30.76%)	69(2.69%)	53(2.07%)	42(1.64%)	16(0.62%)	42(1.64%)	0(0%)	0(0%)	0(0%)	14(0.55%)	0(0%)	2565
2016	1850(65.53%)	701(24.83%)	99(3.51%)	44(1.56%)	46(1.63%)	18(0.64%)	59(2.09%)	0(0%)	0(0%)	0(0%)	6(0.21%)	0(0%)	2823
2018	143(57.66%)	55(22.18%)	16(6.45%)	4(1.61%)	7(2.82%)	6(2.42%)	6(2.42%)	0(0%)	1(0.4%)	1(0.4%)	2(0.81%)	7(2.82%)	248
2019	3552(58.93%)	1205(19.99%)	252(4.18%)	247(4.1%)	260(4.31%)	80(1.33%)	137(2.27%)	1(0.02%)	0(0%)	0(0%)	53(0.88%)	241(4%)	6028
2020	2651(57.29%)	922(19.93%)	195(4.21%)	266(5.75%)	251(5.42%)	57(1.23%)	112(2.42%)	2(0.04%)	0(0%)	2(0.04%)	36(0.78%)	133(2.87%)	4627
2021	2140(54.8%)	618(15.83%)	229(5.86%)	252(6.45%)	260(6.66%)	64(1.64%)	128(3.28%)	0(0%)	4(0.1%)	2(0.05%)	40(1.02%)	168(4.3%)	3905
2022	1985(57.14%)	406(11.69%)	225(6.48%)	255(7.34%)	196(5.64%)	50(1.44%)	81(2.33%)	2(0.06%)	0(0%)	0(0%)	42(1.21%)	232(6.68%)	3474
2023	1902(57.76%)	224(6.8%)	244(7.41%)	251(7.62%)	237(7.2%)	51(1.55%)	85(2.58%)	0(0%)	0(0%)	0(0%)	47(1.43%)	252(7.65%)	3293
2024	962(50.47%)	91(4.77%)	108(5.67%)	135(7.08%)	81(4.25%)	34(1.78%)	22(1.15%)	0(0%)	2(0.1%)	0(0%)	39(2.05%)	432(22.67%)	1906
total	22645(58.59%)	8250(21.34%)	1536(3.97%)	1663(4.3%)	1509(3.9%)	442(1.14%)	802(2.07%)	8(0.02%)	9(0.02%)	5(0.01%)	313(0.81%)	1470(3.8%)	38652

## Sheet: S2 Mosaic VS year
	Supplementary table 2 Distribution Table of Mosaic Level by Year
year	non_mosaic	mosaic	polymorphism	normal	total
2010	44(1.87%)	3(0.13%)	21(0.89%)	2287(97.11%)	2355
2011	26(3.81%)	1(0.15%)	7(1.03%)	648(95.01%)	682
2012	74(3.61%)	3(0.15%)	67(3.27%)	1907(92.98%)	2051
2013	119(5.52%)	13(0.6%)	44(2.04%)	1980(91.84%)	2156
2014	107(4.22%)	27(1.06%)	51(2.01%)	2353(92.71%)	2538
2015	123(4.8%)	23(0.9%)	56(2.18%)	2363(92.12%)	2565
2016	129(4.57%)	15(0.53%)	36(1.28%)	2643(93.62%)	2823
2018	8(3.23%)	0(0%)	5(2.02%)	235(94.76%)	248
2019	255(4.24%)	34(0.56%)	105(1.74%)	5626(93.46%)	6020
2020	193(4.17%)	30(0.65%)	79(1.71%)	4322(93.47%)	4624
2021	212(5.43%)	42(1.08%)	82(2.1%)	3566(91.39%)	3902
2022	217(6.25%)	42(1.21%)	44(1.27%)	3171(91.28%)	3474
2023	189(5.74%)	26(0.79%)	39(1.18%)	3038(92.28%)	3292
2024	112(5.88%)	16(0.84%)	19(1%)	1759(92.29%)	1906
total	1808(4.68%)	275(0.71%)	655(1.7%)	35898(92.91%)	38636

## Sheet: S3mosaic VS structural
			Supplementary table 3 Detection Rate of Chromosomal Structural Abnormalities in Mosaic Level Classification
type	Aneuploidy	Inversion	chromosome_length_polymorphism	translocation	Robertsonian translocation	deletion	add	derived chromosome	structural_abberation	Aneuploidy,isochromosome	Aneuploidy,structural_abberation	Hermaphroditism	triploid	duplication	isochromosome	aneuploidy,translocation	psu dic	aneuploidy,deletion	aneuploidy,derived chromosome	Robertsonian translocation,inversion	normal	total
polymorphism	0(0%)	353(53.89%)	302(46.11%)	0(0%)	0(0%)	0(0%)	0(0%)	0(0%)	0(0%)	0(0%)	0(0%)	0(0%)	0(0%)	0(0%)	0(0%)	0(0%)	0(0%)	0(0%)	0(0%)	0(0%)	0(0%)	655
non_mosaic	1338(74%)	69(3.82%)	0(0%)	168(9.29%)	96(5.31%)	64(3.54%)	21(1.16%)	19(1.05%)	8(0.44%)	0(0%)	0(0%)	0(0%)	9(0.5%)	8(0.44%)	6(0.33%)	0(0%)	1(0.06%)	0(0%)	0(0%)	1(0.06%)	0(0%)	1808
mosaic	190(69.09%)	2(0.73%)	0(0%)	28(10.18%)	2(0.73%)	7(2.55%)	0(0%)	0(0%)	6(2.18%)	12(4.36%)	13(4.73%)	10(3.64%)	0(0%)	0(0%)	1(0.36%)	2(0.73%)	0(0%)	1(0.36%)	1(0.36%)	0(0%)	0(0%)	275
normal	0(0%)	0(0%)	0(0%)	0(0%)	0(0%)	0(0%)	0(0%)	0(0%)	0(0%)	0(0%)	0(0%)	0(0%)	0(0%)	0(0%)	0(0%)	0(0%)	0(0%)	0(0%)	0(0%)	0(0%)	35898(100%)	35898
total	1528(3.95%)	424(1.1%)	302(0.78%)	196(0.51%)	98(0.25%)	71(0.18%)	21(0.05%)	19(0.05%)	14(0.04%)	12(0.03%)	13(0.03%)	10(0.03%)	9(0.02%)	8(0.02%)	7(0.02%)	2(0.01%)	1(0%)	1(0%)	1(0%)	1(0%)	35898(92.91%)	38636

## Sheet: S4 unbalance VS indication
		Supplementary table 4 Detection Rate of Banlance and Unblance Chromosomal Structural Abnormalities in groups with different indications
Balance	Abnormal non-invasive prenatal testing results	Cord blood	Intellectual disability in one parent	Increased nuchal translucency	Structural abnormalities on ultrasound	High-risk serum screening result	Intellectual disability in one parent	Advanced maternal age	Adverse pregnancy and birth history	History of pregnancy or childbirth with chromosomal abnormalities	Monogenic disease	Others	Total
No	690(41.49%)	1(20%)	1(12.5%)	118(7.68%)	68(4.52%)	237(2.87%)	11(2.49%)	546(2.41%)	6(1.92%)	15(1.87%)	0(0%)	49(3.34%)	1742(4.51%)
Yes	973(58.51%)	4(80%)	7(87.5%)	1418(92.32%)	1436(95.48%)	8010(97.13%)	431(97.51%)	22093(97.59%)	307(98.08%)	786(98.13%)	9(100%)	1420(96.66%)	36894(95.49%)
Total	1663(100%)	5(100%)	8(100%)	1536(100%)	1504(100%)	8247(100%)	442(100%)	22639(100%)	313(100%)	801(100%)	9(100%)	1469(100%)	38636(100%)
